# Supplementary material for: Longitudinal Changes in Brain Network Metrics and Their Correlations with Spinal Cord Diffusion Tensor Imaging Parameters Following Spinal Cord Injury and Regenerative Therapy
Source: Biomedicines. 2025 Dec 18;13(12):3124. doi: 10.3390/biomedicines13123124 (PMC12730989; doi:10.3390/biomedicines13123124)
Supplement: Supplementary file 1 [file biomedicines-13-03124-s001.zip]

Archive with 1 entries (1 files):
- biomedicines-3952633-supplementary.pdf
